# Supplementary material for: Mitochondrial Membrane Potential Identifies a Subpopulation of Mesenchymal Progenitor Cells to Promote Angiogenesis and Myocardial Repair
Source: Cells. 2022 May 22;11(10):1713. doi: 10.3390/cells11101713 (PMC9139404; doi:10.3390/cells11101713)
Supplement: Supplementary file 1 [file cells-11-01713-s001.zip]

Archive with 2 entries (2 files):
- Supplementary Figures and Tables.pdf
- Supplementary Material-Detailed Methods.pdf
